# Supplementary material for: Repurposed Antipsychotics as Potential Anticancer Agents: Clozapine Efficacy and Dopaminergic Pathways in Neuroblastoma and Glioblastoma
Source: Life (Basel). 2025 Jul 12;15(7):1097. doi: 10.3390/life15071097 (PMC12298582; doi:10.3390/life15071097)
Supplement: Supplementary file 1 [file life-15-01097-s001.zip]

Archive with 1 entries (1 files):
- life-3720235-supplementary.pdf
